# Supplementary material for: The Effect of Sulfur and Nitrogen Doping on the Oxygen Reduction Performance of Graphene/Iron Oxide Electrocatalysts Prepared by Using Microwave-Assisted Synthesis
Source: Nanomaterials (Basel). 2024 Mar 22;14(7):560. doi: 10.3390/nano14070560 (PMC11013293; doi:10.3390/nano14070560)
Supplement: Supplementary file 1 [file nanomaterials-14-00560-s001.zip]

Archive with 1 entries (1 files):
- nanomaterials-2914864-supplementary.pdf
